# Supplementary material for: Analysis of bus passenger comfort perception based on passenger load factor and in-vehicle time
Source: Springerplus. 2016 Jan 22;5:62. doi: 10.1186/s40064-016-1694-7 (PMC4722046; doi:10.1186/s40064-016-1694-7)
Supplement: Supplementary file 1 — 10.1186/s40064-016-1694-7 Passenger comfort perception survey at Bus Line 63 in Harbin City. The data illustrate comfort scores of the bus line under different levels of passenger load factor and in-vehicle time. [file 40064_2016_1694_MOESM1_ESM.xlsx]

## Sheet: Sheet1
		Seated	Investigator No.	Invehicle-time	Passenger load facdtor	Comfort score			Standing	Investigator No.	Invehicle-time	Passenger load facdtor	Comfort score
			1	5	0.35	9				1	5	0.5	7
			1	10	0.35	9				1	10	0.5	7
			1	15	0.35	9				1	15	0.5	6
			1	20	0.35	8				1	20	0.5	6
			1	25	0.35	8				1	25	0.5	6
			1	30	0.35	8				1	30	0.5	5
			1	5	0.5	9				1	5	0.6	5
			1	10	0.5	9				1	10	0.6	5
			1	15	0.5	9				1	15	0.6	5
			1	20	0.5	8				1	20	0.6	5
			1	25	0.5	8				1	25	0.6	3
			1	30	0.5	8				1	30	0.6	3
			1	5	0.6	8				1	5	0.75	5
			1	10	0.6	8				1	10	0.75	5
			1	15	0.6	8				1	15	0.75	4
			1	20	0.6	6				1	20	0.75	3
			1	25	0.6	6				1	25	0.75	2
			1	30	0.6	6				1	30	0.75	2
			1	5	0.75	6				1	5	1	3
			1	10	0.75	6				1	10	1	2
			1	15	0.75	5				1	15	1	2
			1	20	0.75	5				1	20	1	1
			1	25	0.75	5				1	25	1	1
			1	30	0.75	5				1	30	1	1
			1	5	1	3				2	5	0.5	8
			1	10	1	3				2	10	0.5	8
			1	15	1	3				2	15	0.5	7
			1	20	1	3				2	20	0.5	6
			1	25	1	2				2	25	0.5	6
			1	30	1	2				2	30	0.5	5
			2	5	0.35	8				2	5	0.6	6
			2	10	0.35	8				2	10	0.6	6
			2	15	0.35	7				2	15	0.6	6
			2	20	0.35	7				2	20	0.6	6
			2	25	0.35	7				2	25	0.6	6
			2	30	0.35	6				2	30	0.6	6
			2	5	0.5	8				2	5	0.75	5
			2	10	0.5	8				2	10	0.75	5
			2	15	0.5	8				2	15	0.75	5
			2	20	0.5	8				2	20	0.75	5
			2	25	0.5	7				2	25	0.75	5
			2	30	0.5	7				2	30	0.75	3
			2	5	0.6	7				2	5	1	3
			2	10	0.6	7				2	10	1	3
			2	15	0.6	7				2	15	1	2
			2	20	0.6	7				2	20	1	2
			2	25	0.6	6				2	25	1	2
			2	30	0.6	6				2	30	1	2
			2	5	0.75	6				3	5	0.5	6
			2	10	0.75	6				3	10	0.5	6
			2	15	0.75	6				3	15	0.5	6
			2	20	0.75	5				3	20	0.5	6
			2	25	0.75	4				3	25	0.5	5
			2	30	0.75	4				3	30	0.5	5
			2	5	1	5				3	5	0.6	5
			2	10	1	5				3	10	0.6	5
			2	15	1	3				3	15	0.6	5
			2	20	1	3				3	20	0.6	5
			2	25	1	3				3	25	0.6	5
			2	30	1	3				3	30	0.6	4
			3	5	0.35	8				3	5	0.75	5
			3	10	0.35	8				3	10	0.75	5
			3	15	0.35	8				3	15	0.75	5
			3	20	0.35	8				3	20	0.75	5
			3	25	0.35	8				3	25	0.75	4
			3	30	0.35	7				3	30	0.75	4
			3	5	0.5	8				3	5	1	1
			3	10	0.5	8				3	10	1	1
			3	15	0.5	8				3	15	1	1
			3	20	0.5	8				3	20	1	1
			3	25	0.5	8				3	25	1	1
			3	30	0.5	7				3	30	1	1
			3	5	0.6	7				4	5	0.5	7
			3	10	0.6	7				4	10	0.5	7
			3	15	0.6	7				4	15	0.5	6
			3	20	0.6	7				4	20	0.5	6
			3	25	0.6	7				4	25	0.5	6
			3	30	0.6	6				4	30	0.5	5
			3	5	0.75	6				4	5	0.6	7
			3	10	0.75	6				4	10	0.6	7
			3	15	0.75	6				4	15	0.6	7
			3	20	0.75	6				4	20	0.6	6
			3	25	0.75	5				4	25	0.6	6
			3	30	0.75	5				4	30	0.6	5
			3	5	1	5				4	5	0.75	7
			3	10	1	5				4	10	0.75	7
			3	15	1	5				4	15	0.75	6
			3	20	1	5				4	20	0.75	6
			3	25	1	4				4	25	0.75	5
			3	30	1	4				4	30	0.75	5
			4	5	0.35	9				4	5	1	5
			4	10	0.35	9				4	10	1	5
			4	15	0.35	9				4	15	1	4
			4	20	0.35	9				4	20	1	3
			4	25	0.35	9				4	25	1	3
			4	30	0.35	8				4	30	1	2
			4	5	0.5	9				5	5	0.5	7
			4	10	0.5	9				5	10	0.5	7
			4	15	0.5	9				5	15	0.5	6
			4	20	0.5	9				5	20	0.5	6
			4	25	0.5	9				5	25	0.5	5
			4	30	0.5	8				5	30	0.5	5
			4	5	0.6	9				5	5	0.6	6
			4	10	0.6	9				5	10	0.6	6
			4	15	0.6	9				5	15	0.6	5
			4	20	0.6	9				5	20	0.6	5
			4	25	0.6	8				5	25	0.6	4
			4	30	0.6	8				5	30	0.6	4
			4	5	0.75	9				5	5	0.75	5
			4	10	0.75	9				5	10	0.75	5
			4	15	0.75	9				5	15	0.75	4
			4	20	0.75	8				5	20	0.75	4
			4	25	0.75	8				5	25	0.75	3
			4	30	0.75	7				5	30	0.75	3
			4	5	1	7				5	5	1	3
			4	10	1	7				5	10	1	2
			4	15	1	7				5	15	1	2
			4	20	1	6				5	20	1	1
			4	25	1	6				5	25	1	1
			4	30	1	5				5	30	1	1
			5	5	0.35	9				6	5	0.5	7
			5	10	0.35	9				6	10	0.5	6
			5	15	0.35	8				6	15	0.5	6
			5	20	0.35	8				6	20	0.5	6
			5	25	0.35	7				6	25	0.5	5
			5	30	0.35	7				6	30	0.5	4
			5	5	0.5	8				6	5	0.6	5
			5	10	0.5	8				6	10	0.6	3
			5	15	0.5	8				6	15	0.6	3
			5	20	0.5	7				6	20	0.6	3
			5	25	0.5	7				6	25	0.6	2
			5	30	0.5	7				6	30	0.6	2
			5	5	0.6	7				6	5	0.75	3
			5	10	0.6	7				6	10	0.75	3
			5	15	0.6	6				6	15	0.75	3
			5	20	0.6	6				6	20	0.75	2
			5	25	0.6	5				6	25	0.75	1
			5	30	0.6	5				6	30	0.75	1
			5	5	0.75	6				6	5	1	3
			5	10	0.75	6				6	10	1	1
			5	15	0.75	6				6	15	1	1
			5	20	0.75	5				6	20	1	1
			5	25	0.75	5				6	25	1	1
			5	30	0.75	5				6	30	1	1
			5	5	1	5				7	5	0.5	7
			5	10	1	5				7	10	0.5	7
			5	15	1	5				7	15	0.5	5
			5	20	1	4				7	20	0.5	5
			5	25	1	4				7	25	0.5	4
			5	30	1	4				7	30	0.5	4
			6	5	0.35	9				7	5	0.6	6
			6	10	0.35	9				7	10	0.6	6
			6	15	0.35	9				7	15	0.6	5
			6	20	0.35	7				7	20	0.6	5
			6	25	0.35	7				7	25	0.6	4
			6	30	0.35	7				7	30	0.6	4
			6	5	0.5	9				7	5	0.75	5
			6	10	0.5	9				7	10	0.75	5
			6	15	0.5	9				7	15	0.75	4
			6	20	0.5	7				7	20	0.75	4
			6	25	0.5	7				7	25	0.75	3
			6	30	0.5	5				7	30	0.75	3
			6	5	0.6	5				7	5	1	2
			6	10	0.6	5				7	10	1	2
			6	15	0.6	5				7	15	1	2
			6	20	0.6	4				7	20	1	1
			6	25	0.6	4				7	25	1	1
			6	30	0.6	3				7	30	1	1
			6	5	0.75	5				8	5	0.5	9
			6	10	0.75	5				8	10	0.5	9
			6	15	0.75	5				8	15	0.5	7
			6	20	0.75	5				8	20	0.5	7
			6	25	0.75	4				8	25	0.5	7
			6	30	0.75	3				8	30	0.5	5
			6	5	1	3				8	5	0.6	8
			6	10	1	3				8	10	0.6	8
			6	15	1	3				8	15	0.6	7
			6	20	1	3				8	20	0.6	6
			6	25	1	3				8	25	0.6	6
			6	30	1	3				8	30	0.6	4
			7	5	0.35	9				8	5	0.75	6
			7	10	0.35	9				8	10	0.75	6
			7	15	0.35	9				8	15	0.75	5
			7	20	0.35	8				8	20	0.75	4
			7	25	0.35	8				8	25	0.75	3
			7	30	0.35	7				8	30	0.75	3
			7	5	0.5	8				8	5	1	5
			7	10	0.5	8				8	10	1	4
			7	15	0.5	7				8	15	1	3
			7	20	0.5	7				8	20	1	2
			7	25	0.5	6				8	25	1	2
			7	30	0.5	6				8	30	1	1
			7	5	0.6	7				9	5	0.5	6
			7	10	0.6	7				9	10	0.5	6
			7	15	0.6	6				9	15	0.5	5
			7	20	0.6	6				9	20	0.5	4
			7	25	0.6	5				9	25	0.5	4
			7	30	0.6	5				9	30	0.5	4
			7	5	0.75	6				9	5	0.6	5
			7	10	0.75	6				9	10	0.6	5
			7	15	0.75	5				9	15	0.6	4
			7	20	0.75	5				9	20	0.6	4
			7	25	0.75	4				9	25	0.6	3
			7	30	0.75	4				9	30	0.6	3
			7	5	1	3				9	5	0.75	5
			7	10	1	3				9	10	0.75	5
			7	15	1	3				9	15	0.75	4
			7	20	1	2				9	20	0.75	4
			7	25	1	2				9	25	0.75	3
			7	30	1	2				9	30	0.75	3
			8	5	0.35	9				9	5	1	4
			8	10	0.35	9				9	10	1	4
			8	15	0.35	9				9	15	1	3
			8	20	0.35	9				9	20	1	3
			8	25	0.35	8				9	25	1	1
			8	30	0.35	8				9	30	1	1
			8	5	0.5	9				10	5	0.5	6
			8	10	0.5	9				10	10	0.5	6
			8	15	0.5	9				10	15	0.5	6
			8	20	0.5	9				10	20	0.5	6
			8	25	0.5	8				10	25	0.5	6
			8	30	0.5	8				10	30	0.5	5
			8	5	0.6	9				10	5	0.6	4
			8	10	0.6	9				10	10	0.6	4
			8	15	0.6	9				10	15	0.6	4
			8	20	0.6	8				10	20	0.6	4
			8	25	0.6	8				10	25	0.6	4
			8	30	0.6	7				10	30	0.6	3
			8	5	0.75	9				10	5	0.75	4
			8	10	0.75	8				10	10	0.75	4
			8	15	0.75	7				10	15	0.75	4
			8	20	0.75	7				10	20	0.75	4
			8	25	0.75	6				10	25	0.75	4
			8	30	0.75	5				10	30	0.75	3
			8	5	1	6				10	5	1	2
			8	10	1	6				10	10	1	2
			8	15	1	5				10	15	1	2
			8	20	1	5				10	20	1	1
			8	25	1	4				10	25	1	1
			8	30	1	3				10	30	1	1
			9	5	0.35	8
			9	10	0.35	8
			9	15	0.35	8
			9	20	0.35	7
			9	25	0.35	7
			9	30	0.35	7
			9	5	0.5	8
			9	10	0.5	8
			9	15	0.5	8
			9	20	0.5	7
			9	25	0.5	7
			9	30	0.5	7
			9	5	0.6	7
			9	10	0.6	7
			9	15	0.6	7
			9	20	0.6	7
			9	25	0.6	6
			9	30	0.6	6
			9	5	0.75	7
			9	10	0.75	7
			9	15	0.75	6
			9	20	0.75	6
			9	25	0.75	5
			9	30	0.75	5
			9	5	1	6
			9	10	1	6
			9	15	1	6
			9	20	1	5
			9	25	1	5
			9	30	1	5
			10	5	0.35	7
			10	10	0.35	7
			10	15	0.35	7
			10	20	0.35	7
			10	25	0.35	7
			10	30	0.35	6
			10	5	0.5	7
			10	10	0.5	7
			10	15	0.5	7
			10	20	0.5	7
			10	25	0.5	7
			10	30	0.5	6
			10	5	0.6	6
			10	10	0.6	6
			10	15	0.6	6
			10	20	0.6	6
			10	25	0.6	6
			10	30	0.6	5
			10	5	0.75	6
			10	10	0.75	6
			10	15	0.75	6
			10	20	0.75	6
			10	25	0.75	6
			10	30	0.75	5
			10	5	1	4
			10	10	1	4
			10	15	1	4
			10	20	1	4
			10	25	1	4
			10	30	1	3
